# Supplementary material for: Redetermination of EuScO3
Source: Acta Crystallogr Sect E Struct Rep Online. 2009 Jan 17;65(Pt 2):i8. doi: 10.1107/S1600536809001433 (PMC2968298; doi:10.1107/S1600536809001433)
Supplement: Supplementary file 1 [file e-65-000i8-sup1.cif]

##############################################################################
###                                                                        ###
###        Electronic paper (Acta Crystallographica Section E)             ###
###                                                                        ###
##############################################################################
#                                                                            #
# This CIF contains the data in a paper accepted for publication in Acta     #
# Crystallographica Section E. It conforms to the requirements of Notes      #
# for Authors for Section E, and has been peer reviewed under the auspices   #
# of the IUCr Commission on Journals.                                        #
#                                                                            #
# Full details of the Crystallographic Information File format               #
# are given in the paper "The Crystallographic Information File (CIF):       #
# a New Standard Archive File for Crystallography" by S. R. Hall, F. H.      #
# Allen and I. D. Brown [Acta Cryst. (1991), A47, 655-685].                  #
#                                                                            #
# The current version of the core CIF dictionary is obtainable from          #
# ftp://ftp.iucr.org/pub/cif_core.dic. The current version number is 2.4.    #
#                                                                            #
# Software is freely available for graphical display of the structure(s) in  #
# this CIF.  For information consult the CIF home page http://www.iucr.org/  #
# cif/home.html                                                              #
#                                                                            #
# This file may be used for bona fide research purposes within the           #
# scientific community so long as proper attribution is given to the journal # 
# article from which it was obtained.                                        #
#                                                                            #
##############################################################################
                                             
data_I
_audit_creation_method     'WinGX routine CIF_UPDATE'
_audit_conform_dict_name     cif_core.dic
_audit_conform_dict_version     2.3
_chemical_name_systematic
;
europium(III) scandate(III)
;
_chemical_formula_moiety     ?
_chemical_formula_sum     'Eu0.968 O2.952 Sc1'
_chemical_formula_structural     'Eu0.968 Sc1 O2.952'
_chemical_formula_iupac     'Eu0.968 Sc1 O2.952'
_chemical_formula_weight     239.24
_symmetry_cell_setting     orthorhombic
_symmetry_space_group_name_H-M     'P n m a'
_symmetry_space_group_name_Hall     '-P 2ac 2n'
loop_
    _symmetry_equiv_pos_as_xyz
    'x, y, z'
    '-x+1/2, -y, z+1/2'
    'x+1/2, -y+1/2, -z+1/2'
    '-x, y+1/2, -z'
    '-x, -y, -z'
    'x-1/2, y, -z-1/2'
    '-x-1/2, y-1/2, z-1/2'
    'x, -y-1/2, z'
_cell_length_a     5.7554(7)
_cell_length_b     7.9487(10)
_cell_length_c     5.5087(6)
_cell_angle_alpha     90
_cell_angle_beta     90
_cell_angle_gamma     90
_cell_volume     252.01(5)
_cell_formula_units_Z     4
_cell_measurement_reflns_used     2218
_cell_measurement_theta_min     2.56
_cell_measurement_theta_max     29.15
_cell_measurement_temperature     293(2)
_exptl_crystal_description     'platy fragment'
_exptl_crystal_colour     colourless
_exptl_crystal_size_max     0.14
_exptl_crystal_size_mid     0.12
_exptl_crystal_size_min     0.02
_exptl_crystal_density_diffrn     6.307
_exptl_crystal_density_method     'not measured'
_exptl_crystal_F_000     422.4
loop_
    _exptl_crystal_face_index_h
    _exptl_crystal_face_index_k
    _exptl_crystal_face_index_l
    _exptl_crystal_face_perp_dist
    16 -29 28 0.008
    9 -5 4 0.01
    -6 8 -4 0.035
    -30 -6 5 0.078
    6 16 17 0.052
    -15 -5 -28 0.058
    -3 -11 -29 0.049
    5 1 -12 0.055
    -15 22 0 0.039
    -30 29 12 0.045
    0 -5 11 0.013
    20 1 14 0.04
_exptl_absorpt_coefficient_mu     26.283
_exptl_absorpt_correction_type     analytical
_exptl_absorpt_process_details     '(Alcock, 1970)'
_exptl_absorpt_correction_T_min     0.1391
_exptl_absorpt_correction_T_max     0.3966
_exptl_special_details
;
;
_diffrn_ambient_temperature     293(2)
_diffrn_radiation_type     MoK\a
_diffrn_radiation_wavelength     0.71073
_diffrn_radiation_source     'fine-focus sealed tube'
_diffrn_radiation_monochromator     graphite
_diffrn_measurement_device_type     'Stoe IPDS-2'
_diffrn_measurement_device     '2-circle goniometer'
_diffrn_measurement_method     \w
_diffrn_detector_area_resol_mean     6.67
_diffrn_reflns_number     2168
_diffrn_reflns_av_R_equivalents     0.0547
_diffrn_reflns_theta_min     4.5
_diffrn_reflns_theta_max     29.14
_diffrn_reflns_theta_full     29.14
_diffrn_measured_fraction_theta_max     1
_diffrn_measured_fraction_theta_full     1
_diffrn_reflns_limit_h_min     -7
_diffrn_reflns_limit_h_max     7
_diffrn_reflns_limit_k_min     -10
_diffrn_reflns_limit_k_max     9
_diffrn_reflns_limit_l_min     -7
_diffrn_reflns_limit_l_max     7
_refine_special_details
;
Refinement of <i>F</i>^2^ against ALL reflections. The weighted <i>R</i>-factor
<i>wR</i> and goodness of fit <i>S</i> are based on <i>F</i>^2^, conventional
<i>R</i>-factors <i>R</i> are based on <i>F</i>, with <i>F</i> set to zero for
negative <i>F</i>^2^. The threshold expression of <i>F</i>^2^ >
\s(<i>F</i>^2^) is used only for calculating <i>R</i>-factors(gt) <i>etc</i>.
and is not relevant to the choice of reflections for refinement.
<i>R</i>-factors based on <i>F</i>^2^ are statistically about twice as large
as those based on <i>F</i>, and <i>R</i>- factors based on ALL data will be
even larger.
;
_reflns_number_total     362
_reflns_number_gt     345
_reflns_threshold_expression     I>2\s(I)
_refine_ls_structure_factor_coef     Fsqd
_refine_ls_matrix_type     full
_refine_ls_R_factor_all     0.0231
_refine_ls_R_factor_gt     0.0212
_refine_ls_wR_factor_gt     0.0502
_refine_ls_wR_factor_ref     0.0509
_refine_ls_goodness_of_fit_ref     1.266
_refine_ls_restrained_S_all     1.264
_refine_ls_number_reflns     362
_refine_ls_number_parameters     31
_refine_ls_number_restraints     1
_refine_ls_number_constraints     ?
_refine_ls_weighting_scheme     calc
_refine_ls_weighting_details
              'w=1/[\s^2^(Fo^2^)+(0.0211P)^2^+0.9412P] where P=(Fo^2^+2Fc^2^)/3'
_atom_sites_solution_primary     direct
_atom_sites_solution_secondary     difmap
_refine_ls_shift/su_max     0.011
_refine_ls_shift/su_mean     0.01
_refine_diff_density_max     1.397
_refine_diff_density_min     -0.84
_refine_ls_extinction_method     'SHELXL97 (Sheldrick, 2008)'
_refine_ls_extinction_coef     0.113(5)
_refine_ls_extinction_expression
                                    Fc^*^=kFc[1+0.001xFc^2^\l^3^/sin(2\q)]^-1/4^
loop_
    _atom_type_symbol
    _atom_type_description
    _atom_type_scat_dispersion_real
    _atom_type_scat_dispersion_imag
    _atom_type_scat_source
    Eu Eu -0.1578 3.6682 'International Tables Vol C Tables 4.2.6.8 and 6.1.1.4'
    O O 0.0106 0.006 'International Tables Vol C Tables 4.2.6.8 and 6.1.1.4'
    Sc Sc 0.2519 0.3716 'International Tables Vol C Tables 4.2.6.8 and 6.1.1.4'
_computing_data_collection     'X-AREA (Stoe & Cie, 2006)'
_computing_cell_refinement     'X-AREA (Stoe & Cie, 2006)'
_computing_data_reduction     'X-RED (Stoe & Cie, 2006)'
_computing_structure_solution     'SHELXS97 (Sheldrick, 2008)'
_computing_structure_refinement     'SHELXL97 (Sheldrick, 2008)'
_computing_molecular_graphics     '<i>ATOMS for Windows</i> (Dowty, 2004)'
_computing_publication_material     'SHELXL97 (Sheldrick, 2008)'
loop_
    _atom_site_type_symbol
    _atom_site_label
    _atom_site_fract_x
    _atom_site_fract_y
    _atom_site_fract_z
    _atom_site_U_iso_or_equiv
    _atom_site_adp_type
    _atom_site_calc_flag
    _atom_site_refinement_flags
    _atom_site_occupancy
    _atom_site_disorder_assembly
    _atom_site_disorder_group
    Eu Eu1 0.05854(5) 0.25 0.01589(6) 0.0090(2) Uani d SP 0.9677(13) . .
    Sc Sc2 0 0 0.5 0.0078(3) Uani d S 1 . .
    O O1 0.4506(8) 0.25 0.8815(9) 0.0111(9) Uani d S 1 . .
    O O2 0.1954(6) 0.9378(4) 0.8078(6) 0.0112(7) Uani d P 0.9758(10) . .
loop_
    _atom_site_aniso_label
    _atom_site_aniso_U_11
    _atom_site_aniso_U_22
    _atom_site_aniso_U_33
    _atom_site_aniso_U_12
    _atom_site_aniso_U_13
    _atom_site_aniso_U_23
    Eu1 0.0070(3) 0.0102(3) 0.0098(3) 0 0.00051(11) 0
    Sc2 0.0064(6) 0.0079(6) 0.0090(6) 0.0006(6) 0.0000(3) 0.0000(3)
    O1 0.011(2) 0.008(2) 0.014(2) 0 -0.0025(17) 0
    O2 0.0096(16) 0.0121(17) 0.0119(14) -0.0019(12) -0.0018(11) 0.0005(12)
_geom_special_details
;
All e.s.d.'s (except the e.s.d. in the dihedral angle between two l.s. planes)
are estimated using the full covariance matrix. The cell e.s.d.'s are taken
into account individually in the estimation of e.s.d.'s in distances, angles
and torsion angles; correlations between e.s.d.'s in cell parameters are only
used when they are defined by crystal symmetry. An approximate (isotropic)
treatment of cell e.s.d.'s is used for estimating e.s.d.'s involving l.s.
planes.
;
loop_
    _geom_bond_atom_site_label_1
    _geom_bond_atom_site_label_2
    _geom_bond_site_symmetry_2
    _geom_bond_distance
    _geom_bond_publ_flag
    Eu1 O1 6_556 2.276(5) y
    Eu1 O2 5_566 2.304(3) y
    Eu1 O2 4_546 2.304(3) ?
    Eu1 O1 1_554 2.375(5) y
    Eu1 O2 7_655 2.611(3) y
    Eu1 O2 2_564 2.611(3) ?
    Eu1 O2 1_544 2.845(3) y
    Eu1 O2 8_574 2.845(3) ?
    Eu1 Sc2 3 3.2268(4) ?
    Eu1 Sc2 2_554 3.2268(4) ?
    Eu1 Sc2 4_556 3.3428(4) ?
    Eu1 Sc2 . 3.3428(4) ?
    Sc2 O2 5_566 2.094(3) y
    Sc2 O2 1_545 2.094(3) ?
    Sc2 O2 2_564 2.107(3) y
    Sc2 O2 6_547 2.107(3) ?
    Sc2 O1 6_557 2.1108(16) y
    Sc2 O1 2_554 2.1108(16) ?
    Sc2 Eu1 2 3.2268(4) ?
    Sc2 Eu1 6_556 3.2268(4) ?
    Sc2 Eu1 5_556 3.3428(4) ?
    Sc2 Eu1 5 3.4841(4) ?
    Sc2 Eu1 1_556 3.4841(4) ?
loop_
    _geom_angle_atom_site_label_1
    _geom_angle_atom_site_label_2
    _geom_angle_atom_site_label_3
    _geom_angle_site_symmetry_1
    _geom_angle_site_symmetry_3
    _geom_angle
    _geom_angle_publ_flag
    O1 Eu1 O2 6_556 5_566 103.43(12) ?
    O1 Eu1 O2 6_556 4_546 103.43(12) ?
    O2 Eu1 O2 5_566 4_546 80.77(17) ?
    O1 Eu1 O1 6_556 1_554 87.69(11) ?
    O2 Eu1 O1 5_566 1_554 137.24(9) ?
    O2 Eu1 O1 4_546 1_554 137.24(9) ?
    O1 Eu1 O2 6_556 7_655 137.77(9) ?
    O2 Eu1 O2 5_566 7_655 117.06(6) ?
    O2 Eu1 O2 4_546 7_655 73.38(8) ?
    O1 Eu1 O2 1_554 7_655 71.14(12) ?
    O1 Eu1 O2 6_556 2_564 137.77(9) ?
    O2 Eu1 O2 5_566 2_564 73.38(8) ?
    O2 Eu1 O2 4_546 2_564 117.06(6) ?
    O1 Eu1 O2 1_554 2_564 71.14(12) ?
    O2 Eu1 O2 7_655 2_564 69.74(15) ?
    O1 Eu1 O2 6_556 1_544 71.82(8) ?
    O2 Eu1 O2 5_566 1_544 77.31(12) ?
    O2 Eu1 O2 4_546 1_544 155.61(9) ?
    O1 Eu1 O2 1_554 1_544 67.12(8) ?
    O2 Eu1 O2 7_655 1_544 126.63(6) ?
    O2 Eu1 O2 2_564 1_544 66.38(5) ?
    O1 Eu1 O2 6_556 8_574 71.82(8) ?
    O2 Eu1 O2 5_566 8_574 155.61(9) ?
    O2 Eu1 O2 4_546 8_574 77.31(12) ?
    O1 Eu1 O2 1_554 8_574 67.12(8) ?
    O2 Eu1 O2 7_655 8_574 66.38(5) ?
    O2 Eu1 O2 2_564 8_574 126.63(6) ?
    O2 Eu1 O2 1_544 8_574 121.45(13) ?
    O2 Sc2 O2 5_566 1_545 180 ?
    O2 Sc2 O2 5_566 2_564 89.12(6) ?
    O2 Sc2 O2 1_545 2_564 90.88(6) ?
    O2 Sc2 O2 5_566 6_547 90.88(6) ?
    O2 Sc2 O2 1_545 6_547 89.12(6) ?
    O2 Sc2 O2 2_564 6_547 180 ?
    O2 Sc2 O1 5_566 6_557 87.46(16) ?
    O2 Sc2 O1 1_545 6_557 92.54(16) ?
    O2 Sc2 O1 2_564 6_557 92.67(15) ?
    O2 Sc2 O1 6_547 6_557 87.33(15) ?
    O2 Sc2 O1 5_566 2_554 92.54(16) ?
    O2 Sc2 O1 1_545 2_554 87.46(16) ?
    O2 Sc2 O1 2_564 2_554 87.33(15) ?
    O2 Sc2 O1 6_547 2_554 92.67(15) ?
    O1 Sc2 O1 6_557 2_554 180 ?
    Sc2 O1 Sc2 3_556 2 140.6(2) ?
    Sc2 O1 Eu1 3_556 6_656 105.10(13) ?
    Sc2 O1 Eu1 2 6_656 105.10(13) ?
    Sc2 O1 Eu1 3_556 1_556 91.82(14) ?
    Sc2 O1 Eu1 2 1_556 91.82(14) ?
    Eu1 O1 Eu1 6_656 1_556 124.0(2) ?
    Sc2 O2 Sc2 1_565 2_565 143.00(18) ?
    Sc2 O2 Eu1 1_565 5_566 98.83(13) ?
    Sc2 O2 Eu1 2_565 5_566 117.90(14) ?
    Sc2 O2 Eu1 1_565 2_565 85.85(11) ?
    Sc2 O2 Eu1 2_565 2_565 89.57(12) ?
    Eu1 O2 Eu1 5_566 2_565 103.48(13) ?
    Sc2 O2 Eu1 1_565 1_566 88.37(12) ?
    Sc2 O2 Eu1 2_565 1_566 79.82(10) ?
    Eu1 O2 Eu1 5_566 1_566 102.69(12) ?
    Eu1 O2 Eu1 2_565 1_566 153.77(14) ?
data_global
_journal_date_recd_electronic     2008-12-19
_journal_date_accepted     2009-01-12
_journal_name_full     'Acta Crystallographica, Section E'
_journal_year     2009
_journal_volume     65
_journal_issue      2
_journal_page_first     i8
_journal_page_last     i8
_journal_paper_category     QI
_journal_coeditor_code     WM2214
_publ_contact_author_name     'Boza Velickov'
_publ_contact_author_address
;
Leibniz-Institute for Crystal Growth
Max-Born-Strasse 2
12489 Berlin
Germany
;
_publ_contact_author_email     'Velickov@ikz-berlin.de'
_publ_contact_author_fax     '004930-63923003'
_publ_contact_author_phone     '004930-63923020'
_publ_section_title
;
Redetermination of EuScO~3~
;
loop_
    _publ_author_name
    _publ_author_footnote
    _publ_author_address
    'Kahlenberg, Volker' .
;
University of Innsbruck
Institute for Mineralogy and Petrography
Innrain 52
6020 Innsbruck,
Austria
;
    'Maier, Dirk' .
;
Leibniz-Institute for Crystal Growth
Max-Born-Strasse 2
12489 Berlin
Germany
;
    'Veli\<ckov, Bo\<za' .
;
Leibniz-Institute for Crystal Growth
Max-Born-Strasse 2
12489 Berlin
Germany
;
